# Supplementary material for: Pyogenic Spondylitis with Epidural Abscess Caused by Streptococcus suis Serotype 2 ST7: Tissue mNGS Confirmation and Whole-Genome Characterization of a Human Isolate
Source: Pathogens. 2026 Mar 13;15(3):314. doi: 10.3390/pathogens15030314 (PMC13028986; doi:10.3390/pathogens15030314)
Supplement: Supplementary file 1 [file pathogens-15-00314-s001.zip]

Archive with 1 entries (1 files):
- pathogens-4145285-supplementary.pdf
